# Supplementary material for: Fatty Hepatocytes Induce Skeletal Muscle Atrophy In Vitro: A New 3D Platform to Study the Protective Effect of Albumin in Non-Alcoholic Fatty Liver
Source: Biomedicines. 2022 Apr 21;10(5):958. doi: 10.3390/biomedicines10050958 (PMC9139027; doi:10.3390/biomedicines10050958)
Supplement: Supplementary file 1 [file biomedicines-10-00958-s001.zip]

Archive with 8 entries (8 files):
- Supplementary materials.pdf
- Supplementary video S1.mp4
- Supplementary video S2.avi
- Supplementary video S2.mp4
- Supplementary video S3.avi
- Supplementary video S3.mp4
- Supplementary video S4.avi
- Supplementary video S4.mp4
